# Supplementary material for: Longitudinal Changes in the Endothelial Activation and Stress Index (EASIX) in Patients with Preeclampsia
Source: Diagnostics (Basel). 2026 Jun 27;16(13):2007. doi: 10.3390/diagnostics16132007 (PMC13359994; doi:10.3390/diagnostics16132007)
Supplement: Supplementary file 1 [file diagnostics-16-02007-s001.zip]

Archive with 1 entries (1 files):
- diagnostics-4322714-supplementary.pdf
